# Supplementary material for: A dual-path framework for enhancing student engagement and learning outcomes in sports education: Integrating technology acceptance, self-regulation, and self-efficacy
Source: PLoS One. 2026 Mar 25;21(3):e0345809. doi: 10.1371/journal.pone.0345809 (PMC13016278; doi:10.1371/journal.pone.0345809)
Supplement: S1 File — (XLSX) [file pone.0345809.s001.xlsx]

## Sheet: 277829605_289_289
index	totalseconds	totalvalue	Q1	Q2	Q3	Q4	Q5	Q6	Q7	Q8	Q9_Row1	Q9_Row2	Q9_Row3	Q9_Row4	Q9_Row5	Q9_Row6	Q9_Row7	Q9_Row8	Q9_Row9	Q9_Row10	Q9_Row11	Q9_Row12	Q9_Row13	Q9_Row14	Q9_Row15	Q9_Row16	Q9_Row17	Q9_Row18	Q9_Row19	Q9_Row20
1	81	81	2	1	3	4	1	1	1	2	4	4	5	5	4	5	4	4	4	4	4	4	4	4	3	4	4	3	4	4
2	61	60	2	1	1	3	1	1	2	4	3	3	3	3	3	3	3	3	3	3	3	3	3	3	3	3	3	3	3	3
3	71	79	1	1	1	5	1	2	2	4	4	4	4	3	4	4	4	4	4	4	4	4	4	4	4	4	4	4	4	4
4	54	60	2	1	1	5	1	2	2	3	3	3	3	3	3	3	3	3	3	3	3	3	3	3	3	3	3	3	3	3
5	41	60	1	2	2	3	1	2	2	1	3	3	3	3	3	3	3	3	3	3	3	3	3	3	3	3	3	3	3	3
6	80	60	1	1	1	3	2	2	2	3	3	3	3	3	3	3	3	3	3	3	3	3	3	3	3	3	3	3	3	3
7	70	70	2	1	1	4	1	2	1	1	3	4	4	3	3	3	3	3	3	3	3	3	4	4	4	4	4	4	4	4
8	56	100	1	2	2	5	1	2	1	3	5	5	5	5	5	5	5	5	5	5	5	5	5	5	5	5	5	5	5	5
9	101	74	1	1	1	6	1	1	2	5	4	4	4	4	4	4	4	4	4	4	3	4	4	4	3	3	4	3	3	3
10	65	70	1	2	2	5	2	2	2	1	3	4	3	4	3	4	3	4	3	4	3	4	3	4	3	4	3	4	3	4
11	55	20	1	2	2	3	2	1	2	3	1	1	1	1	1	1	1	1	1	1	1	1	1	1	1	1	1	1	1	1
12	69	60	1	2	2	3	1	2	2	3	3	3	3	3	3	3	3	3	3	3	3	3	3	3	3	3	3	3	3	3
13	71	51	1	2	2	4	2	2	2	3	3	3	3	3	3	3	3	3	2	3	3	3	3	3	1	3	3	1	1	1
14	123	79	2	1	1	5	1	2	2	3	3	3	4	4	4	4	5	5	4	5	4	4	4	4	4	4	4	3	3	4
15	140	100	2	1	1	4	1	2	1	2	5	5	5	5	5	5	5	5	5	5	5	5	5	5	5	5	5	5	5	5
16	54	80	1	2	2	4	1	2	1	3	4	4	4	4	4	4	4	4	4	4	4	4	4	4	4	4	4	4	4	4
17	91	60	1	2	2	5	1	1	2	1	3	3	3	3	3	3	3	3	3	3	3	3	3	3	3	3	3	3	3	3
18	71	99	1	2	1	5	2	2	1	3	5	5	5	5	5	5	5	5	5	5	5	5	5	5	5	5	5	5	4	5
19	65	80	2	2	3	5	1	1	1	3	4	4	4	4	4	4	4	4	4	4	4	4	4	4	4	4	4	4	4	4
20	89	80	2	2	1	5	2	1	1	3	4	4	4	4	4	4	4	4	4	4	4	4	4	4	4	4	4	4	4	4
21	51	87	1	2	2	4	2	2	1	3	5	5	5	4	4	3	5	5	5	4	5	5	4	4	4	4	4	4	4	4
22	51	81	2	2	1	4	1	2	2	1	4	4	4	4	4	4	4	4	4	4	4	4	4	4	4	4	4	4	4	5
23	59	80	2	2	1	2	1	1	1	3	4	4	4	4	4	4	4	4	4	4	4	4	4	4	4	4	4	4	4	4
24	61	60	1	2	3	5	1	2	1	4	3	3	3	3	3	3	3	3	3	3	3	3	3	3	3	3	3	3	3	3
25	75	80	1	2	1	6	1	2	1	3	4	4	4	4	4	4	4	4	4	4	4	4	4	4	4	4	4	4	4	4
26	74	60	1	2	2	6	1	1	1	3	3	3	3	3	3	3	3	3	3	3	3	3	3	3	3	3	3	3	3	3
27	57	79	1	2	2	5	1	1	2	4	4	3	4	4	4	4	4	4	4	4	4	4	4	4	4	4	4	4	4	4
28	59	100	2	1	2	5	2	2	2	2	5	5	5	5	5	5	5	5	5	5	5	5	5	5	5	5	5	5	5	5
29	74	60	2	1	3	3	1	2	2	4	3	3	3	3	3	3	3	3	3	3	3	3	3	3	3	3	3	3	3	3
30	75	77	1	1	2	4	1	1	1	3	4	4	4	3	4	4	4	4	4	4	4	4	4	4	4	4	4	3	3	4
31	31	100	1	1	3	5	1	1	1	5	5	5	5	5	5	5	5	5	5	5	5	5	5	5	5	5	5	5	5	5
32	46	80	1	2	2	5	1	2	2	3	4	4	4	4	4	4	4	4	4	4	4	4	4	4	4	4	4	4	4	4
33	53	69	1	2	1	3	2	2	2	2	4	3	4	3	2	4	4	5	4	4	4	4	3	3	3	3	3	3	3	3
34	63	60	1	2	2	4	2	1	2	3	3	3	3	3	3	3	3	3	3	3	3	3	3	3	3	3	3	3	3	3
35	62	34	1	2	2	4	1	1	2	3	2	2	2	2	2	2	2	2	2	1	1	3	3	2	1	1	1	1	1	1
36	55	100	1	2	2	5	2	2	1	3	5	5	5	5	5	5	5	5	5	5	5	5	5	5	5	5	5	5	5	5
37	194	58	2	2	2	6	1	2	2	1	3	1	5	3	5	5	3	1	3	3	3	3	3	3	1	3	3	1	3	3
38	85	80	1	1	2	4	2	1	1	3	4	4	4	4	4	4	4	4	4	4	4	4	4	4	4	4	4	4	4	4
39	63	60	1	2	2	4	1	2	2	5	3	3	3	3	3	3	3	3	3	3	3	3	3	3	3	3	3	3	3	3
40	41	60	1	1	4	6	1	1	2	5	3	3	3	3	3	3	3	3	3	3	3	3	3	3	3	3	3	3	3	3
41	87	85	1	1	4	5	1	2	2	3	4	5	5	4	5	4	5	4	4	4	5	4	4	4	4	4	4	4	4	4
42	95	68	2	1	3	4	1	2	2	4	4	4	4	4	4	4	4	1	2	4	4	4	4	4	2	3	3	3	3	3
43	50	78	1	2	1	4	1	2	2	3	4	4	4	4	4	4	4	5	4	4	4	4	4	4	4	4	4	3	3	3
44	84	100	1	2	4	5	1	2	1	5	5	5	5	5	5	5	5	5	5	5	5	5	5	5	5	5	5	5	5	5
45	63	60	1	1	4	4	1	2	2	3	3	3	3	3	3	3	3	3	3	3	3	3	3	3	3	3	3	3	3	3
46	71	80	1	1	2	5	1	2	2	2	4	4	4	4	4	4	4	4	4	4	4	4	4	4	4	4	4	4	4	4
47	176	74	1	2	2	5	2	2	2	5	3	3	4	3	4	4	4	4	4	4	4	4	5	4	4	3	3	3	3	4
48	87	64	2	2	2	5	1	2	2	3	3	4	4	4	3	3	3	2	3	3	3	4	4	3	3	3	3	3	3	3
49	134	72	2	2	1	5	1	2	2	1	4	3	3	4	4	4	3	4	4	4	4	4	4	3	3	3	4	3	3	4
50	98	76	2	2	1	5	2	2	2	3	4	4	4	4	4	4	4	4	4	4	4	2	3	3	4	4	4	4	4	4
51	163	72	2	2	1	5	2	2	1	2	3	4	3	3	4	4	4	4	3	4	4	4	4	3	3	4	3	3	4	4
52	93	80	1	1	4	5	2	2	2	2	4	4	4	4	4	4	4	4	4	4	4	4	4	4	4	4	4	4	4	4
53	40	60	1	1	2	4	1	2	2	3	3	3	3	3	3	3	3	3	3	3	3	3	3	3	3	3	3	3	3	3
54	65	76	2	1	2	5	1	1	1	4	4	4	4	4	4	4	4	3	3	4	4	4	4	4	3	4	4	3	4	4
55	72	80	2	4	1	3	2	1	1	3	4	4	4	4	4	4	4	4	4	4	4	4	4	4	4	4	4	4	4	4
56	83	56	2	1	3	5	1	2	2	3	3	3	3	3	3	3	3	3	3	3	2	3	3	3	3	3	3	2	2	2
57	99	55	1	2	1	5	2	2	1	3	2	2	2	2	3	2	2	4	2	4	3	4	5	2	3	4	2	2	2	3
58	67	60	2	1	1	3	1	2	2	3	3	3	3	3	3	3	3	3	3	3	3	3	3	3	3	3	3	3	3	3
59	55	55	1	2	1	4	2	2	2	3	3	3	3	3	3	3	3	3	3	2	3	3	2	3	3	3	3	2	2	2
60	51	60	2	2	1	3	1	2	2	3	3	3	3	3	3	3	3	3	3	3	3	3	3	3	3	3	3	3	3	3
61	47	100	1	1	2	3	2	2	2	1	5	5	5	5	5	5	5	5	5	5	5	5	5	5	5	5	5	5	5	5
62	140	74	2	2	4	3	1	1	1	2	4	4	4	3	4	4	4	4	3	4	4	4	4	3	4	3	3	3	4	4
63	174	80	2	2	2	6	1	1	1	2	4	4	4	4	4	4	4	4	4	4	4	4	4	4	4	4	4	4	4	4
64	132	67	1	1	1	4	2	1	1	3	4	4	3	3	4	4	3	3	3	4	3	4	3	3	3	3	3	3	3	4
65	200	80	1	2	2	4	1	2	1	3	4	4	4	4	4	4	4	4	4	4	4	4	4	4	4	4	4	4	4	4
66	64	60	2	2	1	4	2	2	2	5	3	3	3	3	3	3	3	3	3	3	3	3	3	3	3	3	3	3	3	3
67	66	64	1	1	5	3	1	2	2	2	3	3	3	4	3	3	4	3	3	3	3	4	4	3	3	3	3	3	3	3
68	143	40	1	2	1	5	1	1	2	3	2	2	3	2	3	3	1	1	2	1	1	5	4	3	1	2	1	1	1	1
69	74	81	2	1	1	5	2	1	1	4	4	4	4	4	4	3	4	4	4	4	4	4	4	4	5	4	4	4	4	5
70	54	80	1	2	1	5	1	1	1	2	4	4	4	4	4	4	4	4	4	4	4	4	4	4	4	4	4	4	4	4
71	36	100	2	2	2	5	1	1	2	1	5	5	5	5	5	5	5	5	5	5	5	5	5	5	5	5	5	5	5	5
72	204	60	1	1	1	3	2	2	2	1	3	3	3	3	3	3	3	3	3	3	3	3	3	3	3	3	3	3	3	3
73	109	63	2	1	4	4	1	2	2	3	3	3	4	3	4	4	4	4	2	3	3	4	3	2	2	4	3	3	2	3
74	205	55	1	2	2	5	2	2	2	3	3	3	2	2	3	2	2	2	3	3	3	4	3	3	3	3	2	3	3	3
75	93	80	1	1	4	5	2	1	1	5	4	4	4	4	4	4	4	4	4	4	4	4	4	4	4	4	4	4	4	4
76	53	84	1	2	1	6	2	2	1	3	4	4	4	4	4	4	5	5	3	4	5	4	4	5	4	4	4	4	5	4
77	305	67	2	1	4	4	2	2	1	2	3	3	3	3	3	3	3	4	4	4	4	4	4	3	4	3	3	3	3	3
78	207	77	1	1	1	3	2	2	2	2	4	4	4	4	4	4	4	4	3	3	4	4	4	4	3	4	4	4	4	4
79	48	79	1	1	2	4	2	2	1	3	4	4	4	4	4	4	4	4	3	4	4	4	4	4	4	4	4	4	4	4
80	59	33	1	1	1	5	1	2	2	5	1	1	1	1	1	1	2	1	2	2	2	2	2	2	2	2	2	2	2	2
81	104	36	1	1	4	6	2	2	2	1	1	1	1	3	5	2	1	2	1	1	1	3	5	1	1	3	1	1	1	1
82	261	75	1	1	4	5	2	2	2	2	4	3	3	4	4	4	4	4	4	4	4	4	4	3	4	4	4	3	3	4
83	63	61	1	2	4	5	2	2	2	3	3	3	3	3	3	3	3	4	3	3	3	3	3	3	3	3	3	3	3	3
84	178	90	1	1	1	4	1	1	2	4	3	3	3	5	5	5	5	5	5	5	5	5	5	5	4	5	5	4	4	4
85	97	60	2	1	2	4	2	2	2	4	2	4	4	3	3	3	3	3	3	3	3	4	4	3	2	3	3	3	2	2
86	131	55	2	1	3	4	1	2	2	5	2	2	3	3	3	3	3	3	2	3	3	4	4	3	2	2	3	2	2	3
87	53	80	1	2	2	4	1	1	2	3	4	4	4	4	4	4	4	4	4	4	4	4	4	4	4	4	4	4	4	4
88	53	97	1	2	1	4	1	2	1	1	5	5	5	5	4	5	4	5	4	5	5	5	5	5	5	5	5	5	5	5
89	351	80	2	1	3	5	2	2	2	3	4	4	4	4	4	4	4	4	4	4	4	4	4	4	4	4	4	4	4	4
90	79	60	2	1	2	4	1	2	2	3	3	3	3	3	3	3	3	3	3	3	3	3	3	3	3	3	3	3	3	3
91	396	78	2	2	1	4	2	1	1	1	2	3	4	5	4	5	4	5	5	5	5	5	4	3	2	3	3	3	5	3
92	85	60	1	2	4	5	1	2	2	5	3	3	3	3	3	3	3	3	3	3	3	3	3	3	3	3	3	3	3	3
93	73	68	1	1	4	3	2	1	1	3	3	3	4	4	3	4	5	3	3	3	4	4	4	3	3	3	3	3	3	3
94	56	75	1	2	4	4	1	2	1	3	4	4	4	4	4	4	4	4	4	4	4	4	4	2	4	4	4	3	3	3
95	51	60	1	1	3	5	2	2	2	3	3	3	3	3	3	3	3	3	3	3	3	3	3	3	3	3	3	3	3	3
96	106	76	2	1	3	4	2	1	2	3	3	4	4	3	4	4	4	4	4	4	4	4	4	4	4	4	4	3	3	4
97	66	60	2	1	1	3	2	2	2	1	3	3	3	3	3	3	3	3	3	3	3	3	3	3	3	3	3	3	3	3
98	65	60	1	1	3	4	1	1	2	3	3	3	3	3	3	3	3	3	3	3	3	3	3	3	3	3	3	3	3	3
99	94	100	2	1	1	6	2	1	1	3	5	5	5	5	5	5	5	5	5	5	5	5	5	5	5	5	5	5	5	5
100	64	80	2	1	2	5	1	2	1	4	4	4	4	4	4	4	4	4	4	4	4	4	4	4	4	4	4	4	4	4
101	67	60	1	1	3	4	1	2	2	1	3	3	3	3	3	3	3	3	3	3	3	3	3	3	3	3	3	3	3	3
102	100	73	2	2	1	5	1	2	2	1	4	4	4	4	4	4	4	3	3	4	4	4	4	3	3	3	3	3	4	4
103	71	70	2	1	2	3	1	2	2	3	4	2	4	4	4	4	4	4	4	4	4	4	4	2	3	3	3	3	3	3
104	70	80	1	2	1	5	1	1	1	2	4	4	4	4	4	4	4	4	4	4	4	4	4	4	4	4	4	4	4	4
105	119	55	2	1	4	4	2	1	2	2	1	4	2	3	4	3	3	3	3	3	4	4	4	2	2	2	2	2	1	3
106	105	90	1	1	2	4	1	2	1	4	3	4	4	5	5	5	5	5	5	5	4	5	5	4	4	5	5	4	4	4
107	34	100	2	2	4	5	1	2	1	2	5	5	5	5	5	5	5	5	5	5	5	5	5	5	5	5	5	5	5	5
108	101	82	2	1	1	5	2	2	2	1	3	4	5	4	4	5	4	4	4	4	4	5	4	4	4	4	4	4	3	5
109	65	100	1	1	2	3	2	1	1	3	5	5	5	5	5	5	5	5	5	5	5	5	5	5	5	5	5	5	5	5
110	65	61	1	1	1	5	2	1	2	3	3	3	3	3	4	3	3	3	3	3	3	3	3	3	3	3	3	3	3	3
111	97	82	2	2	3	4	1	2	2	2	4	4	4	4	4	4	4	4	4	4	4	4	4	4	4	5	4	4	5	4
112	111	75	2	1	4	5	1	2	2	5	4	4	4	4	4	4	4	4	2	4	5	5	4	3	3	3	4	1	5	4
113	50	60	2	1	3	3	1	2	2	3	3	3	3	3	3	3	3	3	3	3	3	3	3	3	3	3	3	3	3	3
114	57	76	1	2	2	5	2	1	2	3	4	3	4	3	4	3	4	3	4	4	4	4	4	4	4	4	4	4	4	4
115	65	60	1	1	2	3	1	2	2	3	3	3	3	3	3	3	3	3	3	3	3	3	3	3	3	3	3	3	3	3
116	125	100	1	1	2	4	1	1	2	2	5	5	5	5	5	5	5	5	5	5	5	5	5	5	5	5	5	5	5	5
117	42	81	1	1	2	3	2	1	2	4	4	4	4	4	4	4	4	4	4	4	4	4	4	4	4	5	4	4	4	4
118	163	66	1	1	4	4	1	2	2	3	4	4	4	4	3	3	3	3	3	4	3	4	4	3	3	3	3	3	2	3
119	34	60	1	1	2	4	2	2	1	2	3	3	3	3	3	3	3	3	3	3	3	3	3	3	3	3	3	3	3	3
120	84	81	1	2	1	5	1	2	1	3	4	4	4	4	4	4	4	4	4	4	4	4	5	4	4	4	4	4	4	4
121	83	52	1	2	2	5	1	2	2	3	3	3	3	4	3	3	2	2	2	1	2	4	2	2	2	2	3	3	3	3
122	407	100	1	1	2	3	2	2	1	4	5	5	5	5	5	5	5	5	5	5	5	5	5	5	5	5	5	5	5	5
123	112	60	2	1	2	4	2	2	1	3	3	3	3	3	3	3	3	3	3	3	3	3	3	3	3	3	3	3	3	3
124	91	97	1	2	2	5	2	1	1	2	5	5	5	5	5	5	5	5	5	5	5	5	5	5	5	5	5	4	4	4
125	47	70	1	2	4	5	2	1	1	4	4	3	4	3	4	3	4	3	4	3	4	3	4	3	4	3	4	3	4	3
126	184	100	2	2	1	4	1	1	1	3	5	5	5	5	5	5	5	5	5	5	5	5	5	5	5	5	5	5	5	5
127	94	60	1	1	1	5	1	2	2	2	3	3	3	3	3	3	3	3	3	3	3	3	3	3	3	3	3	3	3	3
128	46	80	1	2	2	3	1	1	1	4	4	4	4	4	4	4	4	4	4	4	4	4	4	4	4	4	4	4	4	4
129	97	55	1	2	1	5	1	1	2	3	3	2	3	3	3	3	3	2	2	4	1	4	4	4	3	2	3	2	2	2
130	47	60	1	1	2	2	2	2	2	4	3	3	3	3	3	3	3	3	3	3	3	3	3	3	3	3	3	3	3	3
131	45	80	2	2	2	4	1	2	2	2	4	4	4	4	4	4	4	4	4	4	4	4	4	4	4	4	4	4	4	4
132	63	60	1	2	2	3	2	1	2	3	3	3	3	3	3	3	3	3	3	3	3	3	3	3	3	3	3	3	3	3
133	125	86	1	2	2	3	2	1	1	3	5	5	5	5	4	4	4	4	4	5	4	4	4	4	4	4	5	4	4	4
134	155	55	2	2	2	5	2	2	2	3	2	3	2	3	3	2	3	3	3	3	3	4	3	3	3	2	3	2	2	3
135	63	60	1	1	2	4	1	2	2	3	3	3	3	3	3	3	3	3	3	3	3	3	3	3	3	3	3	3	3	3
136	108	72	2	2	3	4	1	2	2	2	3	3	3	4	4	4	4	4	4	4	4	4	4	3	3	4	4	3	3	3
137	47	80	1	1	2	5	2	2	2	2	4	4	4	4	4	4	4	4	4	4	4	4	4	4	4	4	4	4	4	4
138	52	83	1	1	2	6	1	2	1	2	4	4	4	4	4	5	4	3	4	4	5	4	4	5	4	5	4	4	4	4
139	98	82	1	2	1	5	1	1	1	1	3	3	4	4	4	5	4	4	5	5	5	5	4	3	4	4	4	4	4	4
140	186	72	1	1	2	3	2	1	2	4	3	3	4	3	4	4	4	3	3	4	4	4	4	4	4	4	4	3	3	3
141	77	63	2	1	1	5	1	2	2	4	3	3	3	3	3	3	3	4	3	3	4	4	4	3	3	3	3	2	3	3
142	66	75	2	2	4	4	2	2	2	3	2	2	3	5	5	4	4	5	3	3	4	5	5	3	3	3	4	4	4	4
143	71	95	1	1	2	5	2	2	2	1	3	3	5	5	5	5	5	5	5	5	4	5	5	5	5	5	5	5	5	5
144	69	84	2	1	3	5	1	1	1	3	1	1	1	1	5	5	5	5	5	5	5	5	5	5	5	5	5	5	5	5
145	71	79	1	1	4	3	1	2	1	3	4	4	4	4	4	4	4	4	4	4	4	4	4	4	4	4	4	4	3	4
146	334	81	1	2	1	6	2	1	1	3	3	4	4	5	4	5	4	5	4	5	2	4	5	3	4	4	4	3	5	4
147	72	75	2	2	1	6	1	1	1	3	3	2	2	4	5	5	4	4	3	3	4	4	4	4	4	4	4	4	4	4
148	44	79	1	2	5	4	1	1	1	3	4	4	4	4	4	3	4	4	4	4	4	4	4	4	4	4	4	4	4	4
149	65	100	1	1	1	5	1	2	1	3	5	5	5	5	5	5	5	5	5	5	5	5	5	5	5	5	5	5	5	5
150	85	80	1	1	3	5	2	2	2	3	4	4	4	4	4	4	4	4	4	4	4	4	4	4	4	4	4	4	4	4
151	60	85	1	2	4	4	1	1	1	1	4	4	4	4	5	4	4	5	4	4	5	4	4	5	4	4	4	4	5	4
152	108	61	2	1	4	6	1	1	2	2	4	3	3	4	4	4	3	2	2	3	3	3	3	3	2	3	3	2	4	3
153	93	73	2	1	4	5	2	2	2	3	3	4	4	4	4	4	4	4	3	3	3	4	4	4	4	4	4	3	3	3
154	61	79	2	1	4	5	1	2	2	2	3	4	4	4	4	4	4	4	4	4	4	4	4	4	4	4	4	4	4	4
155	54	100	1	1	1	6	1	1	1	1	5	5	5	5	5	5	5	5	5	5	5	5	5	5	5	5	5	5	5	5
156	69	60	2	2	1	5	2	2	2	5	3	3	3	3	3	3	3	3	3	3	3	3	3	3	3	3	3	3	3	3
157	50	80	1	1	1	5	2	1	2	2	4	4	4	4	4	4	4	4	4	4	4	4	4	4	4	4	4	4	4	4
158	82	69	2	1	1	5	1	2	2	3	3	3	3	3	4	4	4	4	4	4	3	4	3	4	3	3	4	3	3	3
159	78	58	1	1	2	6	1	2	2	3	3	3	3	3	3	3	3	3	1	3	3	3	3	3	3	3	3	3	3	3
160	168	57	1	1	1	4	1	2	2	3	3	3	3	3	3	3	3	2	3	3	3	3	3	2	2	3	3	3	3	3
161	29	60	1	2	1	5	2	2	2	2	3	3	3	3	3	3	3	3	3	3	3	3	3	3	3	3	3	3	3	3
162	36	79	2	1	3	5	1	2	1	1	4	4	4	4	4	3	4	4	3	4	4	5	5	4	3	4	4	4	4	4
163	162	72	1	1	2	4	1	2	2	2	3	3	4	4	4	4	4	4	4	4	3	4	4	4	3	3	3	3	3	4
164	111	79	1	2	2	5	1	2	1	2	4	4	4	4	4	4	4	4	4	4	4	4	5	4	4	4	4	4	2	4
165	1253	80	2	1	3	1	1	2	1	3	4	4	4	4	4	4	4	4	4	4	4	4	4	4	4	4	4	4	4	4
166	112	64	2	1	1	3	2	2	2	4	3	3	3	3	3	3	3	4	3	4	4	4	3	3	3	3	3	3	3	3
167	113	62	1	1	1	4	1	2	2	3	3	3	3	3	3	3	3	5	3	3	3	3	3	3	3	3	3	3	3	3
168	269	60	2	1	2	5	2	2	2	1	3	2	3	3	4	4	3	3	2	3	3	4	4	4	3	2	2	3	2	3
169	61	60	1	2	1	5	2	1	2	3	3	3	3	3	3	3	3	3	3	3	3	3	3	3	3	3	3	3	3	3
170	78	92	1	1	1	5	1	2	1	1	5	5	5	5	5	5	4	4	5	5	5	5	3	4	5	5	5	5	3	4
171	62	100	1	1	4	5	2	2	1	3	5	5	5	5	5	5	5	5	5	5	5	5	5	5	5	5	5	5	5	5
172	64	80	1	1	1	5	1	2	2	3	4	4	4	4	4	4	4	4	4	4	4	4	4	4	4	4	4	4	4	4
173	76	60	1	1	1	5	2	2	2	3	3	3	3	3	3	3	3	3	3	3	3	3	3	3	3	3	3	3	3	3
174	45	60	1	2	2	4	2	2	1	3	3	3	3	3	3	3	3	3	3	3	3	3	3	3	3	3	3	3	3	3
175	35	100	1	2	4	5	1	1	1	1	5	5	5	5	5	5	5	5	5	5	5	5	5	5	5	5	5	5	5	5
176	59	80	2	2	2	5	2	1	2	2	4	4	4	4	4	4	4	4	4	4	4	4	4	4	4	4	4	4	4	4
177	60	90	2	1	1	5	2	1	1	2	4	4	4	4	4	4	4	4	4	4	5	5	5	5	5	5	5	5	5	5
178	43	80	1	1	1	3	1	1	1	2	4	4	4	4	4	4	4	4	4	4	4	4	4	4	4	4	4	4	4	4
179	142	77	2	1	2	4	2	2	2	3	4	4	4	4	4	4	4	4	4	4	4	4	4	4	3	3	4	3	4	4
180	72	20	2	1	1	4	1	2	2	5	1	1	1	1	1	1	1	1	1	1	1	1	1	1	1	1	1	1	1	1
181	66	58	1	1	1	4	2	2	2	4	3	2	3	3	3	3	3	4	3	3	3	3	3	3	3	3	3	2	2	3
182	74	31	1	2	2	5	1	1	2	5	2	2	2	2	2	2	2	2	2	1	1	1	2	2	1	1	1	1	1	1
183	117	80	1	2	2	5	2	2	2	5	4	4	4	4	4	4	4	4	4	4	4	4	4	4	4	4	4	4	4	4
184	140	61	1	1	3	5	1	2	2	3	3	3	3	2	4	3	3	3	3	3	3	4	3	3	3	3	3	3	3	3
185	51	20	1	2	2	5	1	1	2	3	1	1	1	1	1	1	1	1	1	1	1	1	1	1	1	1	1	1	1	1
186	115	63	2	1	1	5	1	2	2	1	3	3	3	3	4	3	3	4	3	3	3	4	3	3	3	3	3	3	3	3
187	65	84	2	1	3	4	1	1	2	1	5	5	5	5	5	5	5	5	5	4	4	4	5	3	4	3	3	3	3	3
188	114	39	1	2	4	6	2	2	2	2	1	1	1	1	1	3	3	3	1	3	2	4	2	3	2	2	2	1	1	2
189	76	60	1	1	3	3	2	2	2	4	3	3	3	3	3	3	3	3	3	3	3	3	3	3	3	3	3	3	3	3
190	142	60	1	2	1	5	2	1	2	3	2	2	2	2	2	3	4	4	4	4	4	4	4	4	4	4	4	1	1	1
191	77	79	1	1	1	4	1	2	2	1	3	4	4	4	4	4	4	4	4	4	4	4	4	4	4	4	4	4	4	4
192	145	82	1	2	2	4	2	2	2	3	4	5	5	3	4	5	5	5	4	5	4	3	5	5	3	3	4	3	3	4
193	107	60	1	2	1	4	2	1	2	2	3	2	3	2	4	4	3	3	3	3	3	3	3	3	3	3	3	3	3	3
194	36	100	1	2	2	4	1	2	1	3	5	5	5	5	5	5	5	5	5	5	5	5	5	5	5	5	5	5	5	5
195	120	59	1	1	1	5	1	1	2	3	2	3	3	3	3	3	3	5	4	4	4	4	4	2	1	4	4	1	1	1
196	34	99	1	2	1	5	2	2	1	3	5	5	5	5	5	5	5	5	5	5	5	5	5	5	5	5	5	5	4	5
197	46	100	1	2	2	5	1	1	1	1	5	5	5	5	5	5	5	5	5	5	5	5	5	5	5	5	5	5	5	5
198	145	53	1	2	1	5	1	2	2	3	2	4	3	3	3	3	2	1	2	2	3	4	4	3	2	3	3	1	2	3
199	97	79	2	1	4	4	1	1	2	2	4	4	4	4	3	4	4	4	4	4	4	4	4	4	4	4	4	4	4	4
200	56	100	1	2	2	5	1	2	1	1	5	5	5	5	5	5	5	5	5	5	5	5	5	5	5	5	5	5	5	5
201	133	79	1	2	2	3	2	1	1	3	4	4	4	4	4	4	4	4	4	4	4	4	4	4	3	4	4	4	4	4
202	122	38	1	2	1	5	2	2	1	3	3	1	2	2	1	2	2	1	3	4	1	3	1	1	2	3	3	1	1	1
203	71	100	2	1	3	3	2	2	2	3	5	5	5	5	5	5	5	5	5	5	5	5	5	5	5	5	5	5	5	5
204	49	60	2	1	2	4	2	1	2	1	3	3	3	3	3	3	3	3	3	3	3	3	3	3	3	3	3	3	3	3
205	80	60	2	1	2	3	1	2	2	3	3	3	3	3	3	3	3	3	3	3	3	3	3	3	3	3	3	3	3	3
206	37	100	1	2	2	5	1	1	1	1	5	5	5	5	5	5	5	5	5	5	5	5	5	5	5	5	5	5	5	5
207	38	80	1	1	1	2	1	2	1	1	4	4	4	4	4	4	4	4	4	4	4	4	4	4	4	4	4	4	4	4
208	103	54	2	1	1	5	1	2	2	2	3	3	3	3	3	3	3	2	2	2	2	4	3	3	2	3	2	3	2	3
209	82	54	2	2	4	4	1	2	2	3	3	3	3	3	4	3	3	3	3	3	3	3	3	2	2	2	2	2	2	2
210	102	100	1	1	3	3	1	2	1	3	5	5	5	5	5	5	5	5	5	5	5	5	5	5	5	5	5	5	5	5
211	108	56	1	1	2	5	2	2	2	2	3	3	3	3	3	3	3	3	3	3	1	3	3	3	3	3	3	3	1	3
212	33	80	1	1	2	5	1	2	2	1	4	4	4	4	4	4	4	4	4	4	4	4	4	4	4	4	4	4	4	4
213	55	60	2	1	4	5	2	2	2	4	3	3	3	3	3	3	3	3	3	3	3	3	3	3	3	3	3	3	3	3
214	106	80	2	2	2	6	1	2	2	2	4	4	4	4	4	4	4	4	4	4	4	4	4	4	4	4	4	4	4	4
215	74	88	1	1	2	5	1	2	1	3	4	4	4	4	3	4	4	5	4	4	5	5	5	5	5	5	4	4	5	5
216	72	78	2	2	4	3	1	1	1	3	4	4	4	4	4	3	4	4	4	4	4	4	4	3	4	4	4	4	4	4
217	106	62	1	2	2	6	2	2	1	3	3	3	3	3	5	3	3	3	3	3	3	3	3	3	3	3	3	3	3	3
218	46	80	2	2	2	6	1	2	2	2	4	4	4	4	4	4	4	4	4	4	4	4	4	4	4	4	4	4	4	4
219	62	80	1	1	2	3	1	1	1	2	4	4	4	4	4	4	4	4	4	4	4	4	4	4	4	4	4	4	4	4
220	1128	90	1	2	1	3	2	2	1	3	5	5	5	5	5	4	5	4	4	4	5	5	4	5	4	5	4	4	4	4
221	108	54	1	1	4	3	2	2	1	3	3	4	3	2	4	4	3	3	2	2	2	5	1	2	1	2	3	2	2	4
222	61	80	2	1	2	2	2	2	1	2	4	4	4	4	4	4	4	4	4	4	4	4	4	4	4	4	4	4	4	4
223	64	80	2	1	4	5	2	2	1	2	4	4	4	4	4	4	4	4	4	4	4	4	4	4	4	4	4	4	4	4
224	172	60	1	2	3	6	2	2	1	2	3	3	3	3	3	3	3	3	3	3	3	3	3	3	3	3	3	3	3	3
225	92	80	2	1	2	5	1	1	1	3	4	4	4	4	4	4	4	4	4	4	4	4	4	4	4	4	4	4	4	4
226	168	60	1	2	2	6	2	2	2	3	3	3	3	3	3	3	3	3	3	3	3	3	3	3	3	3	3	3	3	3
227	39	80	1	2	2	4	2	1	2	5	4	4	4	4	4	4	4	4	4	4	4	4	4	4	4	4	4	4	4	4
228	73	80	2	1	2	4	1	2	2	3	4	4	4	4	4	4	4	4	4	4	4	4	4	4	4	4	4	4	4	4
229	73	60	1	1	1	4	2	2	2	2	3	3	3	3	3	3	3	3	3	3	3	3	3	3	3	3	3	3	3	3
230	93	80	1	1	2	3	1	2	2	5	4	4	4	4	4	4	4	4	4	4	4	4	4	4	4	4	4	4	4	4
231	90	33	2	1	1	4	2	2	2	1	1	2	1	1	2	2	2	2	1	1	1	1	2	2	2	2	2	2	2	2
232	61	80	1	1	1	5	2	2	2	5	4	4	4	4	4	4	4	4	4	4	4	4	4	4	4	4	4	4	4	4
233	38	60	1	2	2	5	1	2	2	5	3	3	3	3	3	3	3	3	3	3	3	3	3	3	3	3	3	3	3	3
234	81	97	2	1	2	3	1	2	2	5	4	4	5	4	5	5	5	5	5	5	5	5	5	5	5	5	5	5	5	5
235	76	78	2	1	2	5	2	2	1	1	4	4	4	3	4	4	4	3	4	4	4	4	4	4	4	4	4	4	4	4
236	86	80	2	1	1	4	1	2	2	3	4	4	4	4	4	4	4	4	4	4	4	4	4	4	4	4	4	4	4	4
237	54	78	1	1	1	5	2	2	2	3	3	5	4	4	3	4	4	4	4	4	4	4	4	4	4	4	4	3	5	3
238	164	39	1	2	4	5	1	2	2	1	1	1	1	1	3	4	1	1	1	3	2	3	5	2	2	1	2	1	1	3
239	166	60	1	1	2	4	1	1	2	2	3	3	3	3	3	3	3	3	3	3	3	3	3	3	3	3	3	3	3	3
240	35	60	1	1	2	4	1	2	2	4	3	3	3	3	3	3	3	3	3	3	3	3	3	3	3	3	3	3	3	3
241	61	87	1	1	3	4	2	2	2	2	5	5	5	5	5	5	5	3	3	5	4	5	5	3	4	5	5	3	3	4
242	199	80	1	2	2	3	1	1	2	2	4	4	4	4	4	4	4	4	4	4	4	4	4	4	4	4	4	4	4	4
243	73	60	1	1	2	4	1	2	2	2	3	3	3	3	3	3	3	3	3	3	3	3	3	3	3	3	3	3	3	3
244	284	64	2	1	3	5	2	2	2	3	4	3	3	4	4	4	4	3	3	4	3	4	4	3	2	3	3	1	1	4
245	83	31	1	2	2	5	2	1	1	3	1	1	1	1	1	1	1	1	1	2	2	2	2	2	2	2	2	2	2	2
246	44	100	2	1	1	4	2	1	1	3	5	5	5	5	5	5	5	5	5	5	5	5	5	5	5	5	5	5	5	5
247	45	60	1	2	1	5	1	2	1	3	3	3	3	3	3	3	3	3	3	3	3	3	3	3	3	3	3	3	3	3
248	234	79	1	2	2	2	2	1	2	2	3	3	5	4	5	4	3	5	3	5	4	5	5	4	3	3	4	3	3	5
249	56	80	2	2	2	3	1	2	1	3	4	4	4	4	4	4	4	4	4	4	4	4	4	4	4	4	4	4	4	4
250	69	60	2	1	3	5	2	2	2	5	3	3	3	3	3	3	3	3	3	3	3	3	3	3	3	3	3	3	3	3
251	45	60	1	2	2	4	2	2	2	3	3	3	3	3	3	3	3	3	3	3	3	3	3	3	3	3	3	3	3	3
252	58	100	1	1	2	3	1	2	2	3	5	5	5	5	5	5	5	5	5	5	5	5	5	5	5	5	5	5	5	5
253	52	20	1	1	2	3	1	2	2	5	1	1	1	1	1	1	1	1	1	1	1	1	1	1	1	1	1	1	1	1
254	44	100	1	2	4	4	1	1	1	5	5	5	5	5	5	5	5	5	5	5	5	5	5	5	5	5	5	5	5	5
255	57	60	1	1	3	5	1	1	1	1	3	3	3	3	3	3	3	3	3	3	3	3	3	3	3	3	3	3	3	3
256	48	40	1	2	2	6	1	1	2	5	2	2	2	2	2	2	2	2	2	2	2	2	2	2	2	2	2	2	2	2
257	92	80	2	2	1	4	2	1	1	3	4	4	4	4	4	4	4	4	4	4	4	4	4	4	4	4	4	4	4	4
258	64	80	2	1	3	4	1	1	2	2	4	4	4	4	4	4	4	4	4	4	4	4	4	4	4	4	4	4	4	4
259	50	60	2	1	3	4	1	2	2	3	3	3	3	3	3	3	3	3	3	3	3	3	3	3	3	3	3	3	3	3
260	180	77	1	2	2	5	2	2	1	4	4	4	4	3	4	4	4	5	4	4	4	4	4	4	4	4	4	3	3	3
261	58	60	2	1	2	4	2	1	2	3	3	3	3	3	3	3	3	3	3	3	3	3	3	3	3	3	3	3	3	3
262	163	62	2	2	1	6	2	2	2	3	3	3	3	3	3	3	3	3	3	3	3	4	4	3	3	3	3	3	3	3
263	51	60	2	2	1	4	2	2	2	3	3	3	3	3	3	3	3	3	3	3	3	3	3	3	3	3	3	3	3	3
264	31	100	1	1	4	5	1	1	1	1	5	5	5	5	5	5	5	5	5	5	5	5	5	5	5	5	5	5	5	5
265	240	73	2	1	1	5	1	2	2	2	3	3	3	4	4	4	4	4	4	4	4	4	4	4	3	4	4	3	3	3
266	71	72	2	1	1	5	2	2	1	3	4	4	4	4	4	4	4	3	4	4	4	4	3	3	3	4	3	3	3	3
267	78	80	2	1	3	5	2	1	2	3	4	4	4	4	4	4	4	4	4	4	4	4	4	4	4	4	4	4	4	4
268	59	60	1	1	3	2	1	2	2	5	3	3	3	3	3	3	3	3	3	3	3	3	3	3	3	3	3	3	3	3
269	72	64	1	2	4	4	2	2	1	5	3	3	3	3	3	3	3	3	3	3	5	5	3	3	3	3	3	3	3	3
270	33	100	1	2	2	5	2	2	1	2	5	5	5	5	5	5	5	5	5	5	5	5	5	5	5	5	5	5	5	5
271	55	77	1	2	4	5	2	1	2	3	4	4	4	4	4	4	3	4	4	3	4	4	4	4	3	4	4	4	4	4
272	64	83	1	2	2	4	1	1	2	2	5	5	5	4	4	4	4	4	4	4	4	4	4	4	4	4	4	4	4	4
273	111	100	1	1	3	4	1	1	1	3	5	5	5	5	5	5	5	5	5	5	5	5	5	5	5	5	5	5	5	5
274	96	67	1	1	2	4	1	2	2	3	3	3	3	3	3	3	3	4	4	3	4	3	3	4	3	4	4	3	3	4
275	46	100	2	2	1	5	1	1	1	3	5	5	5	5	5	5	5	5	5	5	5	5	5	5	5	5	5	5	5	5
276	93	44	1	1	4	6	1	1	2	4	3	3	3	3	2	2	2	2	2	2	2	2	2	2	2	2	2	2	2	2
277	52	80	1	1	4	3	1	2	1	1	4	4	4	4	4	4	4	4	4	4	4	4	4	4	4	4	4	4	4	4
278	124	69	2	2	1	5	1	1	2	3	3	3	3	3	3	4	4	4	4	4	3	4	4	3	4	3	4	3	3	3
279	56	80	1	2	1	5	1	2	2	1	4	4	4	4	4	4	4	4	4	4	4	4	4	4	4	4	4	4	4	4
280	46	60	2	2	2	6	2	2	2	5	3	3	3	3	3	3	3	3	3	3	3	3	3	3	3	3	3	3	3	3
281	36	80	2	1	2	5	1	2	1	4	4	4	4	4	4	4	4	4	4	4	4	4	4	4	4	4	4	4	4	4
282	53	54	1	1	3	4	1	1	1	3	1	1	1	3	3	3	3	3	3	3	3	3	3	3	3	3	3	3	3	3
283	134	66	1	1	3	5	1	2	2	2	3	3	3	3	3	3	3	4	4	4	4	4	4	2	3	3	4	3	3	3
284	53	76	2	1	4	3	1	2	1	1	3	3	3	3	4	4	4	4	4	4	4	4	4	4	4	4	4	4	4	4
285	52	100	1	1	3	5	1	2	2	5	5	5	5	5	5	5	5	5	5	5	5	5	5	5	5	5	5	5	5	5
286	86	80	2	1	4	4	1	2	2	3	4	4	4	4	4	4	4	4	4	4	4	4	4	4	4	4	4	4	4	4
287	38	58	1	1	1	5	1	2	2	5	3	3	3	3	3	3	3	3	3	3	3	3	3	3	1	3	3	3	3	3
288	68	70	1	1	2	3	1	2	2	1	3	3	3	4	4	3	4	4	4	3	4	3	4	3	3	4	4	3	3	4
289	81	61	1	1	1	1	2	1	1	3	3	3	3	2	3	3	4	3	3	3	3	4	3	2	3	3	4	3	3	3
